# Supplementary material for: Thymus musilii Velen. Methanolic Extract: In Vitro and In Silico Screening of Its Antimicrobial, Antioxidant, Anti-Quorum Sensing, Antibiofilm, and Anticancer Activities
Source: Life (Basel). 2022 Dec 25;13(1):62. doi: 10.3390/life13010062 (PMC9862435; doi:10.3390/life13010062)
Supplement: Supplementary file 1 [file life-13-00062-s001.zip]

Archive with 1 entries (1 files):
- life-2059252-supplementary.pdf
